# Supplementary material for: A direct RT-qPCR approach to test large numbers of individuals for SARS-CoV-2
Source: PLoS One. 2020 Dec 31;15(12):e0244824. doi: 10.1371/journal.pone.0244824 (PMC7774962; doi:10.1371/journal.pone.0244824)
Supplement: S2 Table — (XLSX) [file pone.0244824.s002.xlsx]

## Sheet: Results
Twist, NTC and RING Day1_2020.05.07											Emmaus people	45 samples		50 samples		26 samples		26 samples		41 samples		42 samples		46 samples		45 samples		40 samples		24 samples		24 samples		47 samples		45 samples		37 samples		22 samples		35 samples		22 samples		23 samples		40 samples
												Day1 20200507		Day2 20200508		Day3 20200509		Day4 20200510		Day5 20200511		Day6 20200512		Day7 20200513		Day8 20200514		Day9 20200515		Day10 20200516		Day11 20200517		Day12 20200518		Day13 20200519		Day14 20200520		Day15 20200521		Day16 20200522		Day17 20200523		Day18 20200524		Day19 20200525
Well	name	Cq-Cy5	Cy-FAM		mouthwashes from patients positive on the previous day						Names	Cq-Cy5	Cy-FAM	Cq-Cy5	Cy-FAM	Cq-Cy5	Cy-FAM	Cq-Cy5	Cy-FAM	Cq-Cy5	Cy-FAM	Cq-Cy5	Cy-FAM	Cq-Cy5	Cy-FAM	Cq-Cy5	Cy-FAM	Cq-Cy5	Cy-FAM	Cq-Cy5	Cy-FAM	Cq-Cy5	Cy-FAM	Cq-Cy5	Cy-FAM	Cq-Cy5	Cy-FAM	Cq-Cy5	Cy-FAM	Cq-Cy5	Cy-FAM	Cq-Cy5	Cy-FAM	Cq-Cy5	Cy-FAM	Cq-Cy5	Cy-FAM	Cq-Cy5	Cy-FAM
A07	RING-59	27.37	24.65								EM001	25.56	N/A	27.45	N/A					27.64	N/A	27.63	N/A	27.45	N/A	27.68	N/A	27.64	N/A					27.59	N/A	27.48	N/A	27.35	35.52			27.63	N/A					26.88	N/A
B07	RING-60	27.56	N/A		Well	names	Cq-Cy5	Cy-FAM			EM002	27.62	N/A	27.35	N/A					27.59	N/A	27.51	N/A	27.28	N/A	27.85	N/A	27.66	N/A					27.59	N/A	27.57	N/A	27.36	N/A									27.41	N/A
C07	RING-61	27.46	34.97		A08	1	27.67	30.52			EM003	27.96	N/A	27.74	N/A					27.61	N/A	27.59	N/A			28.27	N/A	27.72	N/A							27.68	36.13	27.53	N/A
D07	RING-62	27.57	N/A		B08	2	28.04	N/A			EM004	28.15	N/A	27.76	N/A					27.56	N/A	27.86	N/A	27.55	N/A	28.08	N/A	28.16	N/A					27.77	N/A	27.77	N/A	27.77	N/A	27.68	N/A	27.48	N/A					27.37	N/A
E07	RING-63	27.27	28.38		C08	3	27.71	39.91			EM005	27.93	N/A	27.63	N/A									27.32	N/A	28.2	N/A			28.06	N/A	27.52	N/A	27.57	N/A					27.23	N/A
F07	RING-64	27.38	32.55		D08	4	27.65	N/A			EM006	27.92	N/A					27.73	N/A							28.86	N/A	27.84	36.44					27.71	N/A	27.83	N/A	27.44	36.43			28	N/A			27.38	N/A	27.42	N/A
G07	RING-65	27.47	N/A		E08	5	28.01	34.7			EM007	27.95	N/A	27.98	N/A					27.78	N/A	27.6	N/A	27.64	N/A	28.64	N/A	27.9	N/A					27.9	N/A	28.02	N/A	27.57	N/A									27.64	N/A
H07	NTC	27.55	N/A								EM008	28.17	N/A	27.87	N/A	27.59	N/A	27.6	N/A	27.75	N/A							28.13	N/A					27.87	N/A							28.4	N/A	27.52	N/A	27.64	N/A
											EM009	27.64	N/A		N/A	27.68	N/A	27.55	N/A			27.61	N/A	27.32	N/A	27.69	N/A	27.66	N/A					27.59	N/A	27.57	N/A	27.61	N/A	27.48	N/A							27.12	N/A
A09	Twist-20,000	27.15	27.84								EM010	27.55	N/A	27.92	N/A	27.85	N/A	27.84	N/A	27.56	N/A	27.91	N/A	27.45	N/A	28.14	N/A	27.92	N/A	27.54	N/A	27.57	N/A	27.7	N/A	27.98	N/A	27.53	N/A	27.07	N/A	27.93	N/A	27.33	N/A	27.47	N/A	27.63	N/A
B09	Twist-10,000	27.59	26.58								EM011	28.51	N/A	28.06	N/A	27.98	N/A	28.01	N/A	27.83	N/A	27.54	N/A	27.61	N/A	27.84	N/A			28.33	N/A	28.23	N/A	28.36	N/A	28.5	N/A	27.86	N/A	27.93	N/A			27.21	N/A	27.29	N/A	27.5	N/A
											EM012	27.95	N/A	27.6	N/A	27.77	N/A	27.55	N/A	27.47	N/A	27.28	N/A	27.65	N/A	28	N/A	27.97	N/A	27.77	N/A	27.46	N/A	27.63	N/A			27.49	N/A	27.09	N/A	27.17	N/A	27.38	N/A	27.16	N/A	27.22	N/A
											EM013	28.27	N/A									27.7	N/A
conclusions											EM014	29.09	N/A	28.06	N/A	27.87	N/A	27.74	N/A	27.91	N/A	28.1	N/A	27.79	N/A			28.17	N/A	27.79	N/A	27.48	N/A			28.72	N/A	27.89	N/A	27.09	N/A	27.72	N/A	27.59	N/A	27.35	N/A
* NTC is negative											EM015	27.83	N/A	27.55	N/A	27.71	N/A	27.6	N/A	27.42	N/A	27.33	N/A	27.3	N/A	27.42	N/A	27.73	N/A	28.16	N/A	27.52	N/A	27.72	N/A	27.64	N/A	27.54	N/A	26.93	N/A	27.54	N/A	27.63	N/A	27.21	N/A	27.3	N/A
* Twist controls are positive											EM016	28.04	N/A	27.52	N/A	27.49	N/A	27.25	N/A	27.56	N/A	27.51	N/A	27.34	N/A	27.76	N/A	27.73	37.02	27.8	N/A	27.5	N/A	27.71	N/A	27.41	N/A	27.42	N/A	27.09	N/A	27.78	N/A			27.28	N/A
* RING assay as expected											EM017	28.59	N/A	28.41	N/A	28.26	N/A	28.21	N/A	27.88	N/A	27.55	N/A	28.28	N/A	29.25	N/A			28.08	N/A	27.71	N/A	27.7	37.2	25.3	N/A			27.59	N/A	27	N/A	27.34	N/A	27.31	N/A	28.19	N/A
											EM018	29.91	N/A	28.52	N/A	28.07	N/A	27.67	N/A	27.73	N/A	27.93	N/A	25.95	N/A	27.97	N/A	27.96	N/A	28.1	N/A	27.66	N/A	26.33	N/A	27.3	N/A	27.51	N/A	27.12	N/A	27.86	N/A	27.33	N/A	27.52	N/A	28.48	N/A
Twist, NTC and RING Day2_2020.05.08					mouthwashes from patients positive on the previous day						EM019	30.21	N/A	28.22	N/A	28.42	N/A	28.29	N/A	27.76	N/A	27.65	N/A	28.18	N/A	28.21	N/A	28	N/A	28.14	N/A	27.61	N/A	27.54	N/A	27.09	N/A	27.68	N/A	27.07	N/A	29.78	N/A	27.88	N/A	27.71	N/A	27.83	N/A
											EM020	28.33	N/A	27.91	N/A	27.89	35,62	27.58	N/A	27.36	N/A	27.19	N/A	27.31	N/A	27.91	N/A	27.8	N/A	27.61	N/A	27.64	N/A	27.65	N/A	27.83	N/A	27.48	N/A	26.93	N/A	27.59	N/A	27.43	N/A
Well	name	Cq-Cy5	Cy-FAM		Today got no samples						EM021	28.07	N/A	27.6	N/A	27.81	N/A	27.54	N/A	27.7	N/A	27.42	N/A	27.52	N/A	28.08	N/A	27.74	N/A	28.12	N/A	27.62	N/A					27.63	N/A	27.03	N/A	27.25	N/A	27.3	N/A	27.35	N/A	27.15	N/A
A08	RING-61	27.12	34.59								EM022	27.88	N/A	27.36	N/A	27.76	N/A	27.57	N/A	27.28	N/A	27.55	N/A	27.45	N/A	28.16	N/A	27.79	N/A	27.48	N/A	27.57	N/A	27.63	N/A	27.61	N/A	27.4	N/A	27.01	N/A	27.49	N/A	27.21	N/A	27.42	N/A	27.09	N/A
B08	RING-64	27.18	32.65								EM023	28.83	N/A	27.72	N/A	27.84	N/A	27.63	N/A	28.06	N/A	27.58	N/A	27.54	N/A	28.24	N/A	27.86	N/A	28.02	N/A	27.57	N/A	28.02	N/A	27.78	N/A	27.83	N/A	27.32	N/A			27.69	N/A	27.59	N/A	26.9	N/A
C08	RING-65	27.29	N/A								EM024	28.71	N/A	27.79	N/A	27.75	N/A	27.53	N/A	27.77	N/A	27.37	N/A	27.97	N/A	28.34	N/A	27.91	N/A					27.75	N/A	28.03	N/A	27.75	N/A	27.09	N/A	27.1	N/A	27.68	N/A	27.29	N/A	27.39	N/A
D08	Twist-20,000	27.49	25.41								EM025	28.4	N/A	27.59	N/A					28.71	N/A	28.25	N/A	27.69	N/A	29.25	N/A	28.16	N/A							27.98	N/A	28.08	N/A			27.87	N/A					27.79	N/A
E08	Twist-2,000	27.36	28.91								EM026	28.31	N/A							28.68	N/A	27.84	N/A	27.05	N/A									27.81	N/A	28.56	N/A					27.72	N/A			27.22	N/A
F08	Twist-200	27.62	32.39								EM027	27.93	N/A	27.62	N/A					27.58	N/A	27.62	N/A	27.48	N/A	28.18	N/A	27.92	N/A
G08	Twist-20	27.49	35.12								EM028	28.67	N/A	27.62	N/A																			27.69	N/A	27.44	N/A	27.4	N/A			27.55	N/A					27.46	N/A
H08	NTC	27.48	N/A								EM029	27.87	N/A	27.66	N/A																			27.6	N/A	27.58	N/A	27.4	N/A			27.54	N/A					27.13	N/A
											EM030	29.08	N/A	27.76	N/A					28.57	N/A	28.75	N/A	27.56	N/A	29.54	N/A	28.97	N/A					27.9	N/A	28.71	N/A	28.04	N/A			28.68	N/A					27.77	N/A
Twist, NTC and RING Day3_2020.05.09					mouthwashes from patients positive on the previous day						EM031	27.85	N/A	27.8	N/A																			27.17	N/A
											EM032	28.75	N/A	27.53	N/A	27.68	N/A							27.75	N/A	28.52	N/A							27.85	N/A	28.44	N/A							27.06	N/A	27.33	N/A
Well	name	Cq-Cy5	Cy-FAM		Today got no samples						EM033	28	N/A	27.56	N/A					27.57	N/A	27.55	N/A	27.31	N/A									27.73	N/A	27.65	N/A			26.94	N/A
A05	RING-61	27.29	35.1								EM034	28.8	N/A	27.87	N/A	27.71	N/A	27.67	N/A	27.77	N/A			28.4	N/A	28.99	N/A	28.16	N/A							28.45	N/A	27.63	N/A	27.37	N/A			27.58	N/A	27.51	N/A	27.57	N/A
B05	RING-64	27.12	32.19								EM035	28.35	N/A	27.7	N/A													27.96	N/A	28.21	N/A	27.64	N/A	27.9	N/A			27.71	N/A
C05	RING-65	27.25	N/A								EM036	28.76	N/A	27.66	N/A	28.86	N/A									29.27	N/A	28.88	N/A															28.87	N/A	27.49	N/A	27.33	N/A
D05	Twist-20,000	27.7	25.33								EM037	27.8	N/A	27.67	N/A	27.65	N/A	27.6	N/A
E05	Twist-2,000	27.51	28.8								EM038	28.03	N/A	27.77	N/A							27.57	N/A			28.68	N/A			28.15	N/A	27.49	N/A	27.65	N/A
F05	Twist-200	27.59	31.85								EM039	27.74	N/A	27.6	N/A							27.64	N/A	27.53	N/A					28.05	N/A	27.66	N/A	27.68	N/A	22.91	N/A	27.5	N/A			28.96	N/A					27.1	N/A
G05	Twist-20	27.55	35.13								EM040	29.22	N/A	28.25	N/A					28.66	N/A	27.68	N/A	28.02	N/A	32.93	N/A	27.78	N/A																			27.66	N/A
H05	NTC	27,56	N/A								EM041	27.69	N/A	27.82	N/A	27.79	N/A	27.56	N/A					27.36	N/A	28.62	N/A	27.97	N/A							27.53	N/A							27.49	N/A	27.39	N/A	27.33	N/A
											EM042	28.43	N/A	27.42	N/A					27.59	N/A	27.44	N/A	27.5	N/A	28.39	N/A			28.35	N/A	27.78	N/A	27.96	N/A	27.25	N/A	27.42	N/A
Twist, NTC and RING Day4_2020.05.10					Twist, NTC and RING Day5_2020.05.11						EM043	29.31	N/A	27.95	N/A	27.82	N/A	27.77	N/A					27.71	N/A	28.18	N/A			28.07	N/A	27.95	N/A					27.58	N/A									27.51	N/A
											EM044	28.1	N/A	27.78	N/A															28.32	N/A	27.75	N/A	27.6	N/A
Well	name	Cq-Cy5	Cy-FAM		Well	name	Cq-Cy5	Cy-FAM			EM045	29.71	N/A
A05	RING-61	27.1	34.8		A07	RING-61	26.92	34.56			EM046			27.71		27.77	N/A	27.59	N/A			27.12	N/A	27.37	N/A	29.44	N/A							27.64	N/A	27.24	N/A
B05	RING-64	27.05	32.7		B07	RING-64	27.01	32.65			EM047			27.88		27.88	N/A	28.21	N/A					27.61	N/A									27.96	N/A	27.5	N/A			27.39	N/A	27.9	N/A	28.34	N/A	21.52	N/A
C05	RING-65	27.2	N/A		C07	RING-65	27.02	N/A			EM048			27.88						27.9	N/A			27.55	N/A	29.82	N/A
D05	Twist-20,000	27.55	24.37		D07	Twist-20,000	27.43	25.17			EM049			27.72		28.27	N/A	27.92	N/A			28.19	N/A	27.21	N/A	29.81	N/A	28.56	N/A							28.14	N/A	27.8	N/A			28.59	N/A
E05	Twist-2,000	27.45	28.95		E07	Twist-2,000	27.36	29.07			EM050			27.46						27.51	N/A	27.67	N/A	27.46	N/A																	27.69	N/A
F05	Twist-200	27.61	31.95		F07	Twist-200	27.46	32.38			EM051			27.87		27.82	N/A	28.02	N/A	27.6	N/A																											27.23	N/A
G05	Twist-20	27.72	34.61		G07	Twist-20	27.51	37.18			EM052			27.68
H05	NTC	27.5	N/A		H07	NTC	27.33	N/A			EM053			27.72						27.06	N/A	27.8	N/A	27.5	N/A	28.55	N/A	27.87	N/A					27.66	N/A	27.79	N/A	27.58	N/A			27.52	N/A					27.34	N/A
											EM054			29.31						28.78	N/A	28.71	N/A	28.84	N/A	29.22	N/A	28.49	N/A					28.5	N/A	27.5	N/A	27.92	N/A			28.61	N/A
conclusions											EM055			28.13						27.92	N/A	27.64	N/A	27.91	N/A	31.86	N/A	27.96	N/A					28.1	N/A	27.69	N/A	27.54	N/A			27.65	N/A					27.64	N/A
* NTC is negative											EM056							27.77	N/A	27.61	N/A	27.55	N/A					27.86	N/A	27.88	N/A	28.03	N/A			27.74	N/A	27.53	N/A					27.77	N/A	27.64	N/A
* Twist controls are positive											EM057									27.79	N/A	27.75	N/A	27.59	N/A	28.39	N/A			28.08	N/A	27.69	N/A			27.62	N/A											27.04	N/A
* RING assay as expected											EM058									27.93	N/A													28.21	N/A
											EM059									28.01	N/A	28.65	N/A
											EM060									27.54	N/A	27.57	N/A	27.33	N/A	27.88	N/A	27.74	N/A					27.65	N/A	27.68	N/A	27.35	N/A			27.8	N/A					27.22	N/A
Twist, NTC and RING Day6_2020.05.12					Twist, NTC and RING Day7_2020.05.13						EM061									27.92	N/A	27.87	N/A	28.51	N/A	28.05	N/A	28.36	N/A
											EM062									27.51	N/A													28.05	N/A													27.28	N/A
Well	name	Cq-Cy5	Cy-FAM		Well	name	Cq-Cy5	Cy-FAM			EM063											27.45	N/A	27.32	N/A	27.95	N/A	27.84	N/A	27.73	N/A	27.51	N/A	27.72	N/A	27.98	N/A			27.56	N/A	27.7	N/A
A07	RING-61	26.76	33.44		A07	RING-61	26.8	35.17			EM064													27.5	N/A									27.81	N/A
B07	RING-64	26.86	31.96		B07	RING-64	26.8	32.04			EM065													27.52	N/A																	27.66	N/A
C07	RING-65	26.96	N/A		C07	RING-65	26.85	N/A			EM066															28.12	N/A	27.82	N/A					27.6	N/A							27.55	N/A
D07	Twist-20,000	27.6	24.75		D07	Twist-20,000	27.45	24.7			EM067															28.79	N/A							27.93	N/A	27.77	N/A	27.5	N/A									27.25	N/A
E07	Twist-2,000	27.25	28.93		E07	Twist-2,000	27.11	29.13			EM0X1-not-labeled															27.94	N/A
F07	Twist-200	27.49	32.59		F07	Twist-200	27.22	31.98			EM068																	28.03	N/A
G07	Twist-20	27.35	36.64		G07	Twist-20	27.29	35.64			EM069																	28.2	N/A													27.8	N/A					27.18	N/A
H07	NTC	27.28	N/A		H07	NTC	27.29	N/A			EM070																	28.62	N/A
											EM071																			28.27	N/A	27.52	N/A							27.54	N/A	27.33	N/A
conclusions					conclusions						EM072																							27.95	N/A													27.61	N/A
* NTC is negative					* NTC is negative						EM073																							27.65	N/A	28.04	N/A	27.74	N/A									27.58	N/A
* Twist controls are positive					* Twist controls are positive						EM0X2-not-labeled																							27.3	N/A
* RING assay as expected					* RING assay as expected						EM074																									28.6	N/A
											EM075																									27.82	N/A
											EM0X3-not-labeled																									27.39	N/A
											EM076																																	27.69	N/A	27.52	N/A	27.24	N/A
Twist, NTC and RING Day8_2020.05.14					moutwashes from patients positive previously						EM0X4-labeled-unclear																																	27.51	N/A
									old Ct-s		EM0X5-labeled-unclear																																					27.08	36.13
Well	name	Cq-Cy5	Cy-FAM		Well	names	Cq-Cy5	Cy-FAM	St.Georg		EM0X6-not-labeled																																					27.15	36.62
A09	RING-61	27.66	34.88		A07	6	23.7	24.33	14.5		EM077
B09	RING-64	27.58	32.03		B07	7	28.84	32.81	23.7		EM0X7 (78?)
C09	RING-65	27.64	N/A		C07	8	28.75	34.17	26.2		EM079
D09	Twist-20,000	27.79	24.6		D07	9	29.08	28.95	21		EM078
E09	Twist-2,000	27.88	29.12		E07	10	28.64	24.04	21.64		EM080
F09	Twist-200	27.88	32.39		F07	11	29.21	25.81	21.1
G09	Twist-20	27.81	35.28		G07	12	27.74	24.84	22.1
H09	NTC	27.79	N/A		H07	13	27.48	32.67	30.16		potentially positive mouthwashes
					A08	14	28.91	32.48	28.57		mouthwashes with high inhibition
conclusions					B08	15	27.76	32.49	27.84
* NTC is negative
* Twist controls are positive
* RING assay as expected
Twist, NTC and RING Day9_2020.05.15					Twist, NTC and RING Day10_2020.05.16
Well	name	Cq-Cy5	Cy-FAM		Well	name	Cq-Cy5	Cy-FAM
A06	RING-61	27.34	35.57		A05	RING-61	27.29	36.17
B06	RING-64	27.33	32.63		B05	RING-64	27.56	32.66
C06	RING-65	27.35	N/A		C05	RING-65	27.48	N/A
D06	Twist-20,000	27.76	25.13		D05	Twist-20,000	27.65	24.62
E06	Twist-2,000	27.62	29.48		E05	Twist-2,000	27.68	29.3
F06	Twist-200	27.7	32.86		F05	Twist-200	27.62	32.44
G06	Twist-20	27.73	36.3		G05	Twist-20	27.82	35.08
H06	NTC	27.72	N/A		H05	NTC	27.79	N/A
conclusions					conclusions
* NTC is negative					* NTC is negative
* Twist controls are positive					* Twist controls are positive
* RING assay as expected					* RING assay as expected
Twist, NTC and RING Day11_2020.05.17
Well	name	Cq-Cy5	Cy-FAM
A04	RING-61	27.12	N/A	failed!
B04	RING-64	27	31.39
C04	RING-65	27.11	N/A
D04	Twist-20,000	27.69	24.96
E04	Twist-2,000	27.61	28.84
F04	Twist-200	27.63	31.36
G04	Twist-20	27.61	33.42
H04	NTC	27.54	N/A
conclusions
* NTC is negative
* Twist controls are positive
* RING assay one positive two negative.
Twist, NTC and RING Day12_2020.05.18					moutwashes from patients positive previously
									old Ct-s
Well	name	Cq-Cy5	Cy-FAM		Well	names	Cq-Cy5	Cy-FAM	St.Georg
A07	RING-61	26.97	35.01		A08	16	27.36	32.6	30.16
B07	RING-64	27.05	32.74		B08	17	27.02	24.63	22.1
C07	RING-65	27.08	N/A		C08	18	29	29.78	26.2
D07	Twist-20,000	27.13	23.64	weird curve	D08	19	27.99	34.94	21
E07	Twist-2,000	27.43	29.48		E08	20	N/A	N/A	14.5
F07	Twist-200	27.69	32.96		F08	21	N/A	N/A	23.7
G07	Twist-20	27.63	36.01		G08	22	27.72	24.56	21.64
H07	NTC	27.62	N/A		H08	23	28.27	25.36	21.1
					A09	24	27.3	N/A
conclusions					B09	25	27.18	32.74	27.84
* NTC is negative
* Twist controls are positive
* RING assay as expected
Twist, NTC and RING Day13_2020.05.19					Twist, NTC and RING Day14_2020.05.20
Well	name	Cq-Cy5	Cy-FAM		Well	name	Cq-Cy5	Cy-FAM
A07	RING-61	27,15	34,78		A06	RING-61	26.84	33.99
B07	RING-64	27,08	32,53		B06	RING-64	26.8	31.8
C07	RING-65	27,11	N/A		C06	RING-65	26.87	N/A
D07	Twist-20,000	27,76	24,79		D06	Twist-20,000	27.5	24.81
E07	Twist-2,000	27,52	29,45		E06	Twist-2,000	27.29	29.52
F07	Twist-200	27,61	32,99		F06	Twist-200	27.38	33.28
G07	Twist-20	27,54	34,94		G06	Twist-20	27.27	33.84
H07	NTC	27,50	N/A		H06	NTC	27.26	N/A
conclusions					conclusions
* NTC is negative					* NTC is negative
* Twist controls are positive					* Twist controls are positive
* RING assay as expected					* RING assay as expected
Twist, NTC and RING Day15_2020.05.21					Twist, NTC and RING Day17_2020.05.23
Well	name	Cq-Cy5	Cy-FAM		Well	name	Cq-Cy5	Cy-FAM
A04	RING-61	27.09	36.1		A04	RING-61	26.82	34.52
B04	RING-64	26.91	32.6		B04	RING-64	26.78	32.22
C04	RING-65	27.08	N/A		C04	RING-65	26.83	N/A
D04	Twist-20,000	27.54	24.96		D04	Twist-20,000	27.21	25.08
E04	Twist-2,000	27.53	29.68		E04	Twist-2,000	27.2	29.79
F04	Twist-200	27.58	34.96		F04	Twist-200	27.31	35.25
G04	Twist-20	27.56	35.78		G04	Twist-20	27.37	35.37
H04	NTC	27.52	N/A		H04	NTC	27.27	N/A
conclusions					conclusions
* NTC is negative					* NTC is negative
* Twist controls are positive					* Twist controls are positive
* RING assay as expected					* RING assay as expected
Twist, NTC and RING Day16_2020.05.22					moutwashes from patients positive previously
Well	name	Cq-Cy5	Cy-FAM		Well	names	Cq-Cy5	Cy-FAM
A09	RING-61	27	34.49		A07	26	28.66	N/A
B09	RING-64	26.95	32.67		A08	27	26.99	N/A
C09	RING-65	27.05	N/A		B07	28	27.82	35.62
D09	Twist-20,000	27.69	24.94		B08	29	27.25	N/A
E09	Twist-2,000	27.4	29.68		C07	30	28.04	N/A
F09	Twist-200	27.62	34.92		C08	31	27.62	36.96
G09	Twist-20	27.59	35.1		D07	32	27.06	28.02
H09	NTC	27.57	N/A		D08	33	27.25	N/A
					E07	34	28.62	N/A
conclusions					F07	35	27.54	N/A
* NTC is negative					G07	36	26.88	30.75
* Twist controls are positive					H07	37	28.47	N/A
* RING assay as expected
Twist, NTC and RING Day18_2020.05.24					Twist, NTC and RING Day19_2020.05.25
Well	name	Cq-Cy5	Cy-FAM		Well	name	Cq-Cy5	Cy-FAM
A04	RING-61	26.77	34.65		A06	RING-61	26.68	34.71
B04	RING-64	26.78	32		B06	RING-64	26.72	31.81
C04	RING-65	26.8	N/A		C06	RING-65	26.73	N/A
D04	Twist-20,000	27.32	24.82		D06	Twist-20,000	27.12	24.88
E04	Twist-2,000	27.07	29.58		E06	Twist-2,000	27.03	29.79
F04	Twist-200	27.26	38.29		F06	Twist-200	27.16	N/A
G04	Twist-20	27.22	34.66		G06	Twist-20	27.07	34.98
H04	NTC	27.19	N/A		H06	NTC	27.15	N/A
conclusions					conclusions
* NTC is negative					* NTC is negative
* Twist controls are positive					* Twist controls are positive, Twist 200cp is negative
* RING assay as expected					* RING assay as expected
Twist, NTC and RING Day20_2020.05.26					Twist, NTC and RING Day21_2020.05.27
Well	name	Cq-Cy5	Cy-FAM		Well	name	Cq-Cy5	Cy-FAM
A04	RING-61	27.27	35.57		A06	RING-61	27.07	34.82
B04	RING-64	27.17	32.83		B06	RING-64	26.97	32.51
C04	RING-65	27.19	N/A		C06	RING-65	27.17	N/A
D04	Twist-20,000	27.9	24.71		D06	Twist-20,000	27.56	25.08
E04	Twist-2,000	27.62	30.49		E06	Twist-2,000	27.52	29.81
F04	Twist-200	27.8	N/A		F06	Twist-200	27.71	37.75
G04	Twist-20	27.72	34.71		G06	Twist-20	27.67	35.06
H04	NTC	27.29	N/A		H06	NTC	27.53	N/A
conclusions					conclusions
* NTC is negative					* NTC is negative
* Twist controls are positive, Twist 200cp is negative					* Twist controls are positive, Twist 200cp is very weak positive
* RING assay as expected					* RING assay as expected
[truncated: 4 more columns]

## Sheet: inhibition
Ct average for all NTCs	27.4563
Ct average for all mouthwases	27.8277
mouthwashes with Ct > 30 (first RT-qPCR)	30.21	32.93	31.86
mouthwashes with Ct > 30 (second RT-qPCR)	28.02	27.76	27.77

## Sheet: pools
sample	Cq-Cy5	Cy-FAM
day1A	27.19	N/A
day1B	27.73	N/A
day3A	27.92	N/A
day4A	27.93	N/A
day5A	28.16	N/A
day6A	27.69	N/A
day7A	28.1	N/A
day8A	28.07	N/A
day9A	27.67	N/A
day10A	27.78	N/A
day11A	27.95	N/A
day12A	27.86	N/A
day13A	28.16	N/A
day14A	28.04	N/A
day15A	27.86	N/A
day16A	27.73	N/A
day17A	28.1	N/A
day18A	27.88	N/A
day19A	28.21	N/A
day20A	27.63	N/A
day21A	28.05	N/A
day2A	27.51	N/A
day2B	28.08	N/A
day3B	27.87	N/A
day4B	27.85	N/A
day5B	27.73	N/A
day6B	27.27	N/A
day7B	28.11	N/A
day8B	27.72	N/A
day9B	27.9	N/A
day10B	27.64	N/A
day11B	27.68	N/A
day12B	27.67	N/A
day13B	27.73	N/A
day14B	28.04	N/A
day15B	27.65	N/A
day16B	27.69	N/A
day17B	27.75	N/A
day18B	27.92	N/A
day19B	27.72	N/A
day20B	27.89	N/A
day21B	27.64	N/A
NTC	27.39	N/A
NTC	27.38	N/A
NTC	27.22	N/A
